# Supplementary material for: Linking Life Aspirations to Functional Medical Conditions: A Goal Contents Theory Perspective
Source: Int J Environ Res Public Health. 2025 Oct 17;22(10):1582. doi: 10.3390/ijerph22101582 (PMC12562518; doi:10.3390/ijerph22101582)
Supplement: Supplementary file 1 [file ijerph-22-01582-s001.zip]

Archive with 1 entries (1 files):
- ijerph-3825735-supplementary.pdf
